# Supplementary material for: Imaging Phenotypes and Evolution of Hepatic Langerhans Cell Histiocytosis on CT/MRI: A Retrospective Study of Clinical Cases and Literature Review
Source: Bioengineering (Basel). 2023 May 16;10(5):598. doi: 10.3390/bioengineering10050598 (PMC10215899; doi:10.3390/bioengineering10050598)
Supplement: Supplementary file 1 [file bioengineering-10-00598-s001.zip]

Archive with 1 entries (1 files):
- bioengineering-2356572-supplementary.pdf
